# Supplementary material for: Monoclonal antibody-based immunohistochemistry reveals residual Taenia solium antigens in calcified granulomas from pigs with neurocysticercosis
Source: PLoS Negl Trop Dis. 2026 May 26;20(5):e0014329. doi: 10.1371/journal.pntd.0014329 (PMC13225631; doi:10.1371/journal.pntd.0014329)
Supplement: S1 Data — (XLSX) [file pntd.0014329.s003.xlsx]

## Sheet: Data
Id	Group	Cassette	RxTsW5	RxTsW8	RxTsW12	RxTsV3	RxTsV4	RxTsE1	TsW5	TsW8	TsW12	TsV3	TsV4	TsE1	TsV3_500µm	TsE1_500µm
1	1	CA-17	1	1	1	1	1	1	1.67	16.76	18.46	0.07	2.13	0.03	3.5	0.13
2	1	CA-25	1	1	1	1	1	1	56.64	61.25	24.08	0.52	41.19	4.51	4.58	0.14
3	1	CA-48	1	1	1	1	1	1	28.33	44.93	36.88	8.59	51.67	1.53	7.79	7.79
3	1	CA-50	1	1	1	1	0	1	0.98	8.52	4.98	0.12	0.26	0.01	19.97	7.96
4	2	6348-2	1	1	1	1	1	1	23.18	71.08	44.66	0.2	34.12	0.3	0.14	0.43
4	2	6348-5	1	1	1	1	1	1	2.56	4.91	2.91	0.06	3.89	0.21	1.11	0.56
4	2	6348-6	0	0	0	0	0	0	0	0	0	0	0	0	0.02	0
4	2	6348-8	1	1	1	1	1	1	10.36	34.78	15.74	2.97	16.85	0.91	0.23	0.03
4	2	6348-8.5	1	1	0	1	1	1	0.23	2.52	0.22	0.62	0.15	0.18	1.79	0.56
4	2	6348-9	0	1	1	1	0	1	0.02	0.14	0.03	0.19	0.09	0.03	8.52	0.11
4	2	6348-15	1	1	1	1	1	1	1.54	3.52	4.26	2.68	2.68	4.1	1.53	1.05
4	2	6348-15.1	1	1	1	1	1	1	31.06	20.8	9.18	3.24	9.75	6.94	3.1	0.11
5	2	9219-17	1	1	1	1	1	0	24.49	35.17	44.58	0.19	40.24	0.55	8.01	0.08
5	2	9219-35	0	0	0	0	0	0	0	0	0	0	0	0	15.75	0.25
6	3	C3-2	0	0	0	0	0	0	0	0	0	0	0	0	0	0
6	3	C3-4	0	0	0	0	0	0	0	0	0	0	0	0	0	0.04
7	3	3241-21	1	1	1	1	0	0	6.13	3.86	24.34	4.94	1.18	0.57	2.49	0.21
8	3	428-10.2	1	1	1	1	1	1	9.41	46.97	26.59	5.16	24.45	2.21	0.53	0.14
8	3	428-16	1	1	1	1	1	0	18.38	31.9	28.92	0.92	25.67	0.14	0.64	0.34
8	3	428-23	0	1	1	1	1	1	0.21	0.34	1.66	0.49	0.09	0.28	1.63	0.48

## Sheet: Legend
Group
1	4 months
2	8 months
3	12 months
RxTsW5
0	Negative
1	Positive
RxTsW8
0	Negative
1	Positive
RxTsW12
0	Negative
1	Positive
RxTsV4
0	Negative
1	Positive
RxTsV3
0	Negative
1	Positive
RxTsV3
0	Negative
1	Positive
